# Supplementary material for: Few-Shot Learning in Wi-Fi-Based Indoor Positioning
Source: Biomimetics (Basel). 2024 Sep 12;9(9):551. doi: 10.3390/biomimetics9090551 (PMC11430087; doi:10.3390/biomimetics9090551)
Supplement: Supplementary file 1 [file biomimetics-09-00551-s001.zip]

Archive with 4 entries (4 files):
- miniomal dataset/Base_y_test.npy
- miniomal dataset/Base_y_train.npy
- miniomal dataset/X.npy
- miniomal dataset/y.npy
